# Supplementary material for: Serum Systemic Autoantibodies in Anti-N-Methyl-D-Aspartate Receptor Encephalitis
Source: Front Neurol. 2020 Feb 28;11:117. doi: 10.3389/fneur.2020.00117 (PMC7059175; doi:10.3389/fneur.2020.00117)
Supplement: Supplementary Table 1 — Additional data of healthy controls. [file Table_1.XLSX]

## Sheet: Healthy control
No.	Age，years	Gender(1=male,0=female)	Positive systemic autoantibodies(1=Yes,0=No)	Reason for health examination
1	22	0	0	Annual health checkup
2	20	0	0	Annual health checkup
3	17	0	0	Annual health checkup
4	21	0	0	Annual health checkup
5	15	1	0	Annual health checkup
6	31	0	0	Annual health checkup
7	23	0	0	Annual health checkup
8	16	1	0	Annual health checkup
9	23	1	0	Annual health checkup
10	33	1	0	Annual health checkup
11	26	1	0	Annual health checkup
12	33	1	0	Annual health checkup
13	28	1	0	Annual health checkup
14	28	1	0	Annual health checkup
15	22	1	0	Annual health checkup
16	18	1	0	Annual health checkup
17	33	1	0	Annual health checkup
18	24	1	0	Annual health checkup
19	50	0	0	Annual health checkup
20	36	0	0	Annual health checkup
21	43	0	0	Annual health checkup
22	16	0	0	Annual health checkup
23	19	0	1	Annual health checkup
24	38	1	0	Annual health checkup
25	27	1	0	Annual health checkup
26	31	0	0	Annual health checkup
27	28	0	0	Annual health checkup
28	24	0	0	Annual health checkup
29	40	0	1	Annual health checkup
30	23	0	0	Annual health checkup
31	42	0	0	Annual health checkup
32	47	1	0	Annual health checkup
33	21	1	0	Annual health checkup
34	35	1	0	Annual health checkup
35	29	0	0	Annual health checkup
36	33	0	0	Annual health checkup
37	30	0	0	Annual health checkup
38	28	0	0	Annual health checkup
39	43	1	0	Annual health checkup
40	44	1	0	Annual health checkup
41	28	1	0	Annual health checkup
42	38	0	0	Annual health checkup
43	35	1	0	Annual health checkup
44	48	0	0	Annual health checkup
45	16	0	0	Annual health checkup
46	21	1	0	Annual health checkup
47	47	1	0	Annual health checkup
48	27	1	0	Annual health checkup
49	28	1	0	Annual health checkup
50	12	1	0	Annual health checkup
51	14	1	0	Annual health checkup
52	21	1	0	Annual health checkup
53	52	1	0	Annual health checkup
54	42	0	0	Annual health checkup
55	62	0	0	Annual health checkup
56	43	0	0	Annual health checkup
57	48	1	0	Annual health checkup
58	19	0	0	Annual health checkup
59	37	0	0	Annual health checkup
60	16	1	0	Annual health checkup
61	23	1	0	Annual health checkup
62	23	1	0	Annual health checkup
63	38	1	0	Annual health checkup
64	13	0	0	Annual health checkup
65	23	0	0	Annual health checkup
66	47	0	0	Annual health checkup
67	20	0	0	Annual health checkup
68	50	0	0	Annual health checkup
69	43	0	0	Annual health checkup
70	43	0	0	Annual health checkup
71	38	1	0	Annual health checkup
72	21	1	0	Annual health checkup
73	14	0	0	Annual health checkup
74	35	0	0	Annual health checkup
75	14	0	0	Annual health checkup
76	67	0	0	Annual health checkup
77	19	0	0	Annual health checkup
78	16	1	0	Annual health checkup
